# Supplementary material for: Unraveling the impact of crizotinib to promote megakaryopoiesis for alleviating thrombocytopenia in myelodysplastic neoplasms
Source: Leukemia. 2025 Aug 14;39(11):2789–800. doi: 10.1038/s41375-025-02729-w (PMC12589124; doi:10.1038/s41375-025-02729-w)
Supplement: Supplementary file 2 — Supplementary Table 1 [file 41375_2025_2729_MOESM2_ESM.xlsx]

## Sheet: Sheet1
Rank	Gene set name	NES	NOM p-val	FDR q-val	count
1	HALLMARK_E2F_TARGETS	2.41	0	0	140
2	REACTOME_CELL_CYCLE_CHECKPOINTS	2.2	0	0	127
3	REACTOME_MITOTIC_SPINDLE_CHECKPOINT	2.17	0	0	57
4	REACTOME_ACTIVATION_OF_ATR_IN_RESPONSE_TO_REPLICATION_STRESS	2.16	0	0	31
5	REACTOME_MITOCHONDRIAL_TRANSLATION	2.16	0	0	72
6	REACTOME_MITOTIC_PROMETAPHASE	2.14	0	0	116
7	REACTOME_DISEASES_OF_DNA_REPAIR	2.13	0	0	36
8	REACTOME_HOMOLOGOUS_DNA_PAIRING_AND_STRAND_EXCHANGE	2.12	0	0	30
9	HALLMARK_G2M_CHECKPOINT	2.09	0	0	106
10	REACTOME_TRNA_PROCESSING	2.08	0	0	67
11	REACTOME_HOMOLOGY_DIRECTED_REPAIR	2.08	0	0	58
12	REACTOME_CELL_CYCLE_MITOTIC	2.06	0	0	266
13	REACTOME_RESOLUTION_OF_SISTER_CHROMATID_COHESION	2.06	0	0	59
14	REACTOME_ACTIVATION_OF_THE_PRE_REPLICATIVE_COMPLEX	2.05	0	0	26
15	REACTOME_DNA_DOUBLE_STRAND_BREAK_REPAIR	2.04	0	0	72
16	REACTOME_DNA_REPAIR	2.03	0	0	131
17	REACTOME_CHROMOSOME_MAINTENANCE	2.03	0	0.0001	55
18	REACTOME_TRANSLATION	2.02	0	0.0001	138
19	REACTOME_HDR_THROUGH_SINGLE_STRAND_ANNEALING_SSA	2.01	0	0.0001	25
20	REACTOME_G2_M_CHECKPOINTS	2	0	0.0001	64
21	HALLMARK_MYC_TARGETS_V1	1.99	0	0.0002	137
22	REACTOME_G2_M_DNA_DAMAGE_CHECKPOINT	1.98	0	0.0003	37
23	REACTOME_HDR_THROUGH_HOMOLOGOUS_RECOMBINATION_HRR	1.98	0	0.0002	39
24	REACTOME_CILIUM_ASSEMBLY	1.97	0	0.0002	120
25	REACTOME_DNA_REPLICATION	1.96	0	0.0003	77
26	REACTOME_PROCESSING_OF_DNA_DOUBLE_STRAND_BREAK_ENDS	1.95	0	0.0003	33
27	REACTOME_DNA_STRAND_ELONGATION	1.95	0	0.0003	26
28	REACTOME_M_PHASE	1.95	0	0.0003	177
29	REACTOME_RRNA_PROCESSING	1.93	0	0.0004	90
30	REACTOME_RHO_GTPASES_ACTIVATE_FORMINS	1.93	0	0.0005	58
31	REACTOME_AURKA_ACTIVATION_BY_TPX2	1.92	0	0.0005	42
32	REACTOME_SYNTHESIS_OF_DNA	1.92	0	0.0005	72
33	REACTOME_RESOLUTION_OF_D_LOOP_STRUCTURES_THROUGH_SYNTHESIS_DEPENDENT_STRAND_ANNEALING_SDSA	1.9	0	0.0008	17
34	REACTOME_FANCONI_ANEMIA_PATHWAY	1.9	0	0.0007	23
35	REACTOME_TRNA_MODIFICATION_IN_THE_NUCLEUS_AND_CYTOSOL	1.9	0	0.0008	27
36	REACTOME_SEPARATION_OF_SISTER_CHROMATIDS	1.9	0	0.0008	69
37	REACTOME_MITOCHONDRIAL_PROTEIN_IMPORT	1.89	0	0.001	31
38	REACTOME_ANCHORING_OF_THE_BASAL_BODY_TO_THE_PLASMA_MEMBRANE	1.89	0	0.001	50
39	REACTOME_RRNA_MODIFICATION_IN_THE_NUCLEUS_AND_CYTOSOL	1.88	0	0.001	39
40	REACTOME_MITOTIC_METAPHASE_AND_ANAPHASE	1.87	0	0.0013	117
41	REACTOME_S_PHASE	1.87	0	0.0014	93
42	REACTOME_SNRNP_ASSEMBLY	1.87	0	0.0013	39
43	HALLMARK_HEME_METABOLISM	1.86	0	0.0014	97
44	REACTOME_REGULATION_OF_PLK1_ACTIVITY_AT_G2_M_TRANSITION	1.86	0	0.0015	46
45	REACTOME_EXTENSION_OF_TELOMERES	1.86	0	0.0015	33
46	REACTOME_TRNA_PROCESSING_IN_THE_NUCLEUS	1.85	0	0.0017	36
47	REACTOME_RECRUITMENT_OF_MITOTIC_CENTROSOME_PROTEINS_AND_COMPLEXES	1.85	0	0.0017	44
48	REACTOME_RESOLUTION_OF_D_LOOP_STRUCTURES	1.85	0	0.0019	18
49	REACTOME_MITOTIC_G2_G2_M_PHASES	1.84	0	0.0024	113
50	REACTOME_DNA_REPLICATION_PRE_INITIATION	1.82	0	0.0032	56
51	REACTOME_GLOBAL_GENOME_NUCLEOTIDE_EXCISION_REPAIR_GG_NER	1.82	0	0.0033	54
52	REACTOME_TELOMERE_MAINTENANCE	1.81	0	0.0036	37
53	REACTOME_DEPOSITION_OF_NEW_CENPA_CONTAINING_NUCLEOSOMES_AT_THE_CENTROMERE	1.81	0	0.0038	16
54	REACTOME_SUMOYLATION_OF_DNA_REPLICATION_PROTEINS	1.81	0	0.0037	25
55	REACTOME_MITOCHONDRIAL_TRNA_AMINOACYLATION	1.8	0	0.0038	9
56	REACTOME_RNA_POLYMERASE_III_TRANSCRIPTION	1.8	0.0033	0.0043	30
57	HALLMARK_MYC_TARGETS_V2	1.79	0	0.0043	41
58	REACTOME_MEIOTIC_RECOMBINATION	1.79	0.0017	0.0043	18
59	REACTOME_TELOMERE_C_STRAND_LAGGING_STRAND_SYNTHESIS	1.79	0	0.0044	24
60	REACTOME_RNA_POLYMERASE_I_TRANSCRIPTION_INITIATION	1.79	0	0.0045	30
61	REACTOME_RECRUITMENT_OF_NUMA_TO_MITOTIC_CENTROSOMES	1.77	0	0.0062	61
62	REACTOME_ORGANELLE_BIOGENESIS_AND_MAINTENANCE	1.76	0	0.0066	159
63	REACTOME_MITOTIC_G1_PHASE_AND_G1_S_TRANSITION	1.76	0	0.0069	87
64	REACTOME_E2F_MEDIATED_REGULATION_OF_DNA_REPLICATION	1.76	0.0034	0.0069	17
65	REACTOME_PROCESSING_OF_CAPPED_INTRON_CONTAINING_PRE_MRNA	1.76	0	0.0068	162
66	REACTOME_LAGGING_STRAND_SYNTHESIS	1.75	0	0.0069	17
67	REACTOME_G1_S_SPECIFIC_TRANSCRIPTION	1.75	0.0018	0.007	20
68	REACTOME_RNA_POLYMERASE_II_TRANSCRIPTION_TERMINATION	1.74	0.0016	0.0077	36
69	REACTOME_TRNA_AMINOACYLATION	1.74	0.0017	0.0077	13
70	REACTOME_CYCLIN_A_B1_B2_ASSOCIATED_EVENTS_DURING_G2_M_TRANSITION	1.74	0	0.0082	15
71	REACTOME_CROSSLINKING_OF_COLLAGEN_FIBRILS	1.73	0.0052	0.0088	8
72	REACTOME_DUAL_INCISION_IN_GG_NER	1.7	0	0.0142	29
73	REACTOME_NUCLEOTIDE_EXCISION_REPAIR	1.7	0	0.015	65
74	REACTOME_PROCESSING_OF_CAPPED_INTRONLESS_PRE_MRNA	1.7	0.0034	0.0153	19
75	REACTOME_POLO_LIKE_KINASE_MEDIATED_EVENTS	1.69	0.0017	0.0152	11
76	REACTOME_TRANSPORT_OF_MATURE_TRANSCRIPT_TO_CYTOPLASM	1.69	0	0.0153	43
77	REACTOME_SWITCHING_OF_ORIGINS_TO_A_POST_REPLICATIVE_STATE	1.68	0	0.017	48
78	REACTOME_RNA_POLYMERASE_I_PROMOTER_ESCAPE	1.68	0	0.0189	22
79	REACTOME_MRNA_SPLICING	1.67	0	0.0197	140
80	REACTOME_G0_AND_EARLY_G1	1.67	0.007	0.0197	19
81	REACTOME_RNA_POLYMERASE_I_TRANSCRIPTION_TERMINATION	1.67	0.0035	0.0199	20
82	REACTOME_APC_C_MEDIATED_DEGRADATION_OF_CELL_CYCLE_PROTEINS	1.67	0	0.0202	43
83	REACTOME_DEADENYLATION_DEPENDENT_MRNA_DECAY	1.66	0	0.0207	28
84	REACTOME_BASE_EXCISION_REPAIR	1.66	0.0034	0.0206	22
85	REACTOME_PROTEIN_LOCALIZATION	1.66	0	0.021	64
86	REACTOME_FORMATION_OF_INCISION_COMPLEX_IN_GG_NER	1.66	0.0017	0.021	24
87	HALLMARK_OXIDATIVE_PHOSPHORYLATION	1.66	0	0.021	120
88	REACTOME_EUKARYOTIC_TRANSLATION_INITIATION	1.66	0	0.0209	100
89	REACTOME_RESOLUTION_OF_ABASIC_SITES_AP_SITES	1.65	0.005	0.0229	28
90	REACTOME_REGULATION_OF_TP53_ACTIVITY_THROUGH_PHOSPHORYLATION	1.65	0	0.0241	46
91	REACTOME_ORC1_REMOVAL_FROM_CHROMATIN	1.64	0	0.0261	37
92	REACTOME_RNA_POLYMERASE_I_TRANSCRIPTION	1.64	0.0034	0.0263	31
93	REACTOME_INTERACTIONS_OF_REV_WITH_HOST_CELLULAR_PROTEINS	1.64	0.0064	0.0265	22
94	REACTOME_KINESINS	1.63	0.0032	0.0279	24
95	REACTOME_POSTMITOTIC_NUCLEAR_PORE_COMPLEX_NPC_REFORMATION	1.63	0.0033	0.0292	17
96	REACTOME_PROCESSIVE_SYNTHESIS_ON_THE_LAGGING_STRAND	1.62	0.0068	0.0295	13
97	REACTOME_MISMATCH_REPAIR	1.62	0.0119	0.0318	13
98	REACTOME_DUAL_INCISION_IN_TC_NER	1.61	0	0.0324	40
99	REACTOME_RNA_POLYMERASE_III_TRANSCRIPTION_INITIATION_FROM_TYPE_1_PROMOTER	1.61	0.0113	0.0331	19
100	REACTOME_RNA_POLYMERASE_III_TRANSCRIPTION_TERMINATION	1.61	0.0084	0.0338	14
