# Supplementary material for: Unraveling the impact of crizotinib to promote megakaryopoiesis for alleviating thrombocytopenia in myelodysplastic neoplasms
Source: Leukemia. 2025 Aug 14;39(11):2789–800. doi: 10.1038/s41375-025-02729-w (PMC12589124; doi:10.1038/s41375-025-02729-w)
Supplement: Supplementary file 3 — Supplementary Table 2 [file 41375_2025_2729_MOESM3_ESM.xlsx]

## Sheet: Sheet1
Rank	Gene set name	NES	NOM p-val	FDR q-val	count
1	HALLMARK_TNFA_SIGNALING_VIA_NFKB	-3.02	0	0	129
2	HALLMARK_INFLAMMATORY_RESPONSE	-2.66	0	0	104
3	REACTOME_NEUTROPHIL_DEGRANULATION	-2.63	0	0	231
4	REACTOME_INTERLEUKIN_10_SIGNALING	-2.36	0	0	27
5	REACTOME_CD22_MEDIATED_BCR_REGULATION	-2.31	0	0	47
6	REACTOME_DISEASES_OF_IMMUNE_SYSTEM	-2.31	0	0	18
7	REACTOME_FCGR_ACTIVATION	-2.28	0	0	54
8	REACTOME_ANTIMICROBIAL_PEPTIDES	-2.23	0	0	28
9	REACTOME_IMMUNOREGULATORY_INTERACTIONS_BETWEEN_A_LYMPHOID_AND_A_NON_LYMPHOID_CELL	-2.23	0	0.0001	101
10	HALLMARK_ALLOGRAFT_REJECTION	-2.22	0	0.0001	80
11	REACTOME_ANTIGEN_ACTIVATES_B_CELL_RECEPTOR_BCR_LEADING_TO_GENERATION_OF_SECOND_MESSENGERS	-2.15	0	0.0001	63
12	REACTOME_DEFENSINS	-2.15	0	0.0002	8
13	REACTOME_ROLE_OF_PHOSPHOLIPIDS_IN_PHAGOCYTOSIS	-2.15	0	0.0002	57
14	HALLMARK_IL6_JAK_STAT3_SIGNALING	-2.12	0	0.0002	37
15	HALLMARK_INTERFERON_GAMMA_RESPONSE	-2.12	0	0.0002	92
16	REACTOME_CHEMOKINE_RECEPTORS_BIND_CHEMOKINES	-2.08	0	0.0004	18
17	REACTOME_PARASITE_INFECTION	-2.06	0	0.0005	71
18	REACTOME_IRAK4_DEFICIENCY_TLR2_4	-2.06	0	0.0004	9
19	REACTOME_SIGNALING_BY_INTERLEUKINS	-2.04	0	0.0006	151
20	REACTOME_NUCLEOTIDE_BINDING_DOMAIN_LEUCINE_RICH_REPEAT_CONTAINING_RECEPTOR_NLR_SIGNALING_PATHWAYS	-2.02	0	0.0008	23
21	REACTOME_INTERFERON_ALPHA_BETA_SIGNALING	-2.01	0	0.0011	37
22	REACTOME_FCGAMMA_RECEPTOR_FCGR_DEPENDENT_PHAGOCYTOSIS	-2	0	0.0014	82
23	REACTOME_ROLE_OF_LAT2_NTAL_LAB_ON_CALCIUM_MOBILIZATION	-1.99	0	0.0015	49
24	REACTOME_INACTIVATION_OF_CSF3_G_CSF_SIGNALING	-1.98	0	0.0017	17
25	REACTOME_CLASS_A_1_RHODOPSIN_LIKE_RECEPTORS	-1.97	0	0.002	80
26	HALLMARK_COMPLEMENT	-1.96	0	0.0022	87
27	REACTOME_INTERLEUKIN_4_AND_INTERLEUKIN_13_SIGNALING	-1.96	0	0.0022	51
28	REACTOME_ZBP1_DAI_MEDIATED_INDUCTION_OF_TYPE_I_IFNS	-1.96	0.0024	0.0022	10
29	REACTOME_SIGNALING_BY_CSF3_G_CSF	-1.96	0	0.0022	20
30	REACTOME_FCGR3A_MEDIATED_IL10_SYNTHESIS	-1.95	0	0.0022	65
31	REACTOME_PURINERGIC_SIGNALING_IN_LEISHMANIASIS_INFECTION	-1.95	0	0.0024	14
32	REACTOME_BETA_DEFENSINS	-1.94	0	0.0027	3
33	REACTOME_SCAVENGING_OF_HEME_FROM_PLASMA	-1.94	0	0.0027	45
34	REACTOME_TOLL_LIKE_RECEPTOR_CASCADES	-1.93	0	0.0028	58
35	REACTOME_TOLL_LIKE_RECEPTOR_TLR1_TLR2_CASCADE	-1.92	0	0.0033	40
36	REACTOME_RIP_MEDIATED_NFKB_ACTIVATION_VIA_ZBP1	-1.91	0	0.0036	9
37	REACTOME_REGULATED_NECROSIS	-1.91	0	0.0038	26
38	HALLMARK_TGF_BETA_SIGNALING	-1.89	0	0.005	30
39	REACTOME_IKK_COMPLEX_RECRUITMENT_MEDIATED_BY_RIP1	-1.88	0	0.0054	9
40	REACTOME_INFLAMMASOMES	-1.87	0	0.0061	10
41	REACTOME_FCERI_MEDIATED_MAPK_ACTIVATION	-1.87	0	0.0059	54
42	REACTOME_NGF_STIMULATED_TRANSCRIPTION	-1.86	0	0.0062	18
43	REACTOME_RECYCLING_OF_BILE_ACIDS_AND_SALTS	-1.86	0	0.0063	12
44	HALLMARK_IL2_STAT5_SIGNALING	-1.85	0	0.0067	83
45	HALLMARK_APOPTOSIS	-1.85	0	0.0067	67
46	REACTOME_LEISHMANIA_INFECTION	-1.84	0	0.0072	118
47	REACTOME_INTERLEUKIN_1_FAMILY_SIGNALING	-1.84	0	0.0072	42
48	REACTOME_INITIAL_TRIGGERING_OF_COMPLEMENT	-1.82	0	0.0083	50
49	REACTOME_CASPASE_ACTIVATION_VIA_DEATH_RECEPTORS_IN_THE_PRESENCE_OF_LIGAND	-1.82	0.0024	0.0082	12
50	REACTOME_G_ALPHA_I_SIGNALLING_EVENTS	-1.82	0	0.008	90
51	REACTOME_RIPK1_MEDIATED_REGULATED_NECROSIS	-1.82	0	0.0087	16
52	REACTOME_CREATION_OF_C4_AND_C2_ACTIVATORS	-1.81	0.0026	0.0093	47
53	REACTOME_NUCLEAR_EVENTS_KINASE_AND_TRANSCRIPTION_FACTOR_ACTIVATION	-1.8	0	0.0106	22
54	REACTOME_REGULATION_OF_TLR_BY_ENDOGENOUS_LIGAND	-1.8	0.0025	0.0106	8
55	REACTOME_NOD1_2_SIGNALING_PATHWAY	-1.8	0	0.0105	13
56	REACTOME_CASPASE_ACTIVATION_VIA_EXTRINSIC_APOPTOTIC_SIGNALLING_PATHWAY	-1.79	0.0053	0.0104	13
57	REACTOME_ANTI_INFLAMMATORY_RESPONSE_FAVOURING_LEISHMANIA_PARASITE_INFECTION	-1.79	0	0.0112	82
58	REACTOME_TOLL_LIKE_RECEPTOR_9_TLR9_CASCADE	-1.79	0	0.0111	36
59	REACTOME_DECTIN_2_FAMILY	-1.78	0	0.0116	9
60	HALLMARK_KRAS_SIGNALING_UP	-1.78	0	0.0115	60
61	REACTOME_POTENTIAL_THERAPEUTICS_FOR_SARS	-1.78	0	0.0113	78
62	REACTOME_FCERI_MEDIATED_CA_2_MOBILIZATION	-1.77	0	0.0124	54
63	REACTOME_GROWTH_HORMONE_RECEPTOR_SIGNALING	-1.77	0.0022	0.0126	9
64	REACTOME_PEPTIDE_LIGAND_BINDING_RECEPTORS	-1.76	0	0.0133	54
65	REACTOME_INTERLEUKIN_1_SIGNALING	-1.76	0	0.0142	31
66	REACTOME_OTHER_INTERLEUKIN_SIGNALING	-1.75	0.0025	0.0158	15
67	REACTOME_INTERFERON_GAMMA_SIGNALING	-1.74	0	0.0161	41
68	REACTOME_ANTIGEN_PROCESSING_CROSS_PRESENTATION	-1.74	0	0.0176	28
69	REACTOME_THE_NLRP3_INFLAMMASOME	-1.71	0.0139	0.0219	9
70	REACTOME_TNF_SIGNALING	-1.71	0	0.0238	17
71	HALLMARK_P53_PATHWAY	-1.7	0	0.0237	60
72	REACTOME_FOXO_MEDIATED_TRANSCRIPTION	-1.7	0	0.0234	27
73	REACTOME_MYD88_INDEPENDENT_TLR4_CASCADE	-1.7	0	0.0236	33
74	REACTOME_CELL_SURFACE_INTERACTIONS_AT_THE_VASCULAR_WALL	-1.7	0	0.0244	74
75	REACTOME_ACTIVATION_OF_IRF3_IRF7_MEDIATED_BY_TBK1_IKBKE	-1.7	0.017	0.0242	7
76	REACTOME_GPCR_LIGAND_BINDING	-1.7	0	0.0244	94
77	HALLMARK_HYPOXIA	-1.69	0	0.0251	53
78	REACTOME_COMPLEMENT_CASCADE	-1.68	0	0.0277	62
79	REACTOME_TRAF6_MEDIATED_INDUCTION_OF_TAK1_COMPLEX_WITHIN_TLR4_COMPLEX	-1.67	0.0143	0.0307	5
80	REACTOME_FOXO_MEDIATED_TRANSCRIPTION_OF_CELL_DEATH_GENES	-1.67	0.0071	0.0319	10
81	REACTOME_RAF_INDEPENDENT_MAPK1_3_ACTIVATION	-1.66	0.0157	0.0323	15
82	REACTOME_SIGNAL_REGULATORY_PROTEIN_FAMILY_INTERACTIONS	-1.65	0.0145	0.0352	9
83	REACTOME_DDX58_IFIH1_MEDIATED_INDUCTION_OF_INTERFERON_ALPHA_BETA	-1.63	0.0028	0.042	22
84	REACTOME_DAP12_INTERACTIONS	-1.63	0.0046	0.0417	24
85	HALLMARK_INTERFERON_ALPHA_RESPONSE	-1.62	0.0027	0.0459	42
86	REACTOME_SIGNALING_BY_THE_B_CELL_RECEPTOR_BCR	-1.61	0	0.048	74
87	REACTOME_REGULATION_OF_IFNA_IFNB_SIGNALING	-1.61	0.013	0.0495	8
88	REACTOME_INTERLEUKIN_20_FAMILY_SIGNALING	-1.58	0.0149	0.0623	11
89	REACTOME_SIGNALING_BY_NTRKS	-1.57	0	0.0644	34
90	HALLMARK_CHOLESTEROL_HOMEOSTASIS	-1.57	0.0026	0.0643	21
91	REACTOME_SIGNALING_BY_NOTCH1	-1.57	0	0.065	32
92	REACTOME_ACTIVATED_TAK1_MEDIATES_P38_MAPK_ACTIVATION	-1.57	0.015	0.0644	8
93	REACTOME_GLYCOSPHINGOLIPID_CATABOLISM	-1.57	0.0078	0.0643	18
94	REACTOME_INTERLEUKIN_6_FAMILY_SIGNALING	-1.55	0.0192	0.0724	11
95	REACTOME_GENERATION_OF_SECOND_MESSENGER_MOLECULES	-1.54	0.0123	0.0792	18
96	REACTOME_THE_ROLE_OF_NEF_IN_HIV_1_REPLICATION_AND_DISEASE_PATHOGENESIS	-1.53	0.0207	0.0837	16
97	REACTOME_TICAM1_RIP1_MEDIATED_IKK_COMPLEX_RECRUITMENT	-1.53	0.032	0.0853	8
98	REACTOME_TNF_RECEPTOR_SUPERFAMILY_TNFSF_MEMBERS_MEDIATING_NON_CANONICAL_NF_KB_PATHWAY	-1.53	0.0402	0.0848	8
99	REACTOME_PD_1_SIGNALING	-1.53	0.02	0.0862	13
100	REACTOME_FORMATION_OF_THE_CORNIFIED_ENVELOPE	-1.51	0.0027	0.0992	26
