# Supplementary material for: Unraveling the impact of crizotinib to promote megakaryopoiesis for alleviating thrombocytopenia in myelodysplastic neoplasms
Source: Leukemia. 2025 Aug 14;39(11):2789–800. doi: 10.1038/s41375-025-02729-w (PMC12589124; doi:10.1038/s41375-025-02729-w)
Supplement: Supplementary file 4 — Supplementary Table 3 [file 41375_2025_2729_MOESM4_ESM.xlsx]

## Sheet: Sheet1
E2F targets					TNFα signals
AURKA	RFC3	PRIM2	XPO1		DRAM1	LITAF	CCL20
DEPDC1	CDKN3	RFC2	NUP107		TIPARP	TRAF1	PLAUR
PSMC3IP	CCP110	WEE1	UBR7		FOSB	MAP3K8	IL6
DCLRE1B	AURKB	KPNA2	DCTPP1		JUNB	SGK1	ABCA1
DIAPH3	ESPL1	SRSF1	NUDT21		PNRC1	FOSL2	BIRC3
DLGAP5	GSPT1	CENPM	MCM4		CFLAR	TLR2	BCL2A1
GINS1	MYC	SMC6	CDC25B		PLAU	GADD45B	G0S2
KIF18B	CCNB2	PAICS	LIG1		IL23A	ID2	EGR3
CDCA8	BUB1B	POLA2	PA2G4		SERPINE1	MAFF	MSC
UBE2T	SHMT1	EIF2S1	PMS2		CD44	PTPRE	PHLDA2
TIPIN	SPC24	RAD50	RPA3		KLF4	BCL6	CXCL1
CCNE1	E2F8	PTTG1	CDK4		CLCF1	BHLHE40	NR4A3
ORC6	CIT	MCM3	CTPS1		LDLR	JAG1	ICAM1
HMMR	UNG	CKS2	NME1		RIPK2	SLC2A3	SLC16A6
TUBG1	ORC2	CDKN2C	NOLC1		DUSP2	NR4A1	OLR1
KIF2C	GINS3	RPA2	MTHFD2		KLF2	HBEGF
DSCC1	GINS4	KIF22	TK1		BTG2	NFKB2
MELK	BRCA1	SMC3	CKS1B		INHBA	NFIL3
TRIP13	CSE1L	RAD51AP1	POLD3		NFKBIA	MXD1
ZW10	TOP2A	TP53	PRDX4		ATF3	FOSL1
CDCA3	MLH1	BRCA2	ASF1B		AREG	EDN1
KIF4A	TIMELESS	NCAPD2	MYBL2		DENND5A	NINJ1
CENPE	CHEK1	RPA1	IPO7		TNFAIP2	CD83
CDC25A	MMS22L	DNMT1	PRPS1		PER1	ZC3H12A
SPC25	SUV39H1	POP7	PPM1D		REL	NFKBIE
CDK1	POLD1	EED	DCK		SIK1	PTGS2
PLK1	MCM6	CDKN2A	TMPO		KLF10	BCL3
MSH2	DONSON	MCM2	SMC1A		CXCL6	KDM6B
SPAG5	ATAD2	CTCF	PHF5A		SOD2	CDKN1A
CDC20	MAD2L1	NUP205	SSRP1		TNFRSF9	PDE4B
ASF1A	CBX5	PLK4	USP1		TNFAIP3	RELB
RACGAP1	HELLS	RNASEH2A			SOCS3	SLC2A6
MKI67	RRM2	LYAR			GCH1	PFKFB3
BIRC5	RAD51C	ANP32E			NR4A2	RNF19B
