# Supplementary material for: Unraveling the impact of crizotinib to promote megakaryopoiesis for alleviating thrombocytopenia in myelodysplastic neoplasms
Source: Leukemia. 2025 Aug 14;39(11):2789–800. doi: 10.1038/s41375-025-02729-w (PMC12589124; doi:10.1038/s41375-025-02729-w)
Supplement: Supplementary file 5 — Supplementary Table 4 [file 41375_2025_2729_MOESM5_ESM.xlsx]

## Sheet: Sheet1
ID	Sample	Age/Sex	WBC (/µL)	Hb (g/dL)	PLT (x 104 /µL)	Blast (%)	Fig. 4D, E	SFig. 9A	Fig. 5A
1	MDS	69M	2000	8.2	12.9	0.4		1
2	MDS	50F	2000	8.5	19.9	8.2		1
3	MDS	69M	1400	7.6	29.5	9.2		1
4	HD	25F	-	-	-	-	1	1
5	HD	30F	-	-	-	-	1	1
6	HD	21F	-	-	-	-	1	1
7	HD	26F	-	-	-	-	1	1
8	HD	40M	-	-	-	-	1	1
9	MDS	64M	9800	9.2	26.2	6.2		1
10	MDS	58M	10100	10.9	58.4	0.6		1
11	MDS	67M	6100	6.5	3.2	16.8		1
12	MDS	66M	2100	11.2	2.4	2	1	1
13	MDS	35M	3700	8.3	10.2	4.8	1	1
14	MDS	68M	3900	6.5	43.3	5.2		1
15	MDS	74M	3300	12.2	6.8	15.2		1
16	MDS	71M	2600	5.7	6.5	2.6		1
17	MDS	39M	3200	9.3	3	4.8		1
18	MDS	63M	4900	10.9	16.7	2.6		1	1
19	MDS	87F	4800	8.5	19.4	3.6		1
20	MDS	54F	2700	12.8	5.5	1.2	1	1
21	MDS	68M	7100	4.5	2.5	9.6		1
22	MDS	76M	2700	7.3	9.7	6.8		1
23	MDS	42F	12600	8.2	7.4	3	1	1
24	MDS	82M	3800	7.8	8.2	0.6	1	1
25	MDS	77M	5700	7.2	22.2	5		1
26	MDS	71M	1400	5.9	15.8	6.6		1
27	MDS	49M	7400	7.2	33.8	1		1
28	MDS	53F	1600	11.3	11.8	3	1	1
29	MDS	57M	2770	9	0.9	4.6	1	1
30	MDS	84M	2400	8.5	1.1	2.5		1
31	MDS	82M	3400	8.2	0.9	3.4	1	1
32	MDS	69M	1900	8.6	5.5	1.6		1
33	MDS	55M	3900	9.5	8.7	6.6		1
34	MDS	44F	1600	11.8	6.8	1.4		1
35	MDS	46F	1600	10.7	6.2	4.6		1
36	MDS	43M	2700	6.8	7.3	1.2		1	1
37	MDS	68F	2700	7.6	24.1	1		1
38	MDS	72M	3000	1.8	40.4	1.4		1
39	MDS	41F	1400	6.4	2.9	2.2	1	1
40	MDS	33F	1700	8	2	2.2		1
41	MDS	42F	1500	8.7	11.4	2		1
42	MDS	71M	1700	6.1	11.7	2.6		1
43	MDS	69M	7700	13.6	18.9	1.6		1
44	MDS	52M	6700	6.9	32.5	1.6		1
45	MDS	70M	3100	6.6	1.6	4.8		1
46	MDS	85F	2270	12.5	2	2	1	1
47	MDS	68M	1260	5	3.3	5.4		1
48	MDS	68F	2300	8.4	20.1	2.8		1
49	MDS	59F	4500	11.7	43.1	5		1
50	MDS	65M	3900	11.7	6.2	3		1
51	MDS	68M	9400	9.9	8.4	1.6		1
52	MDS	73M	5000	9.7	40.9	5.8		1
53	MDS	86F	3100	10.9	22.6	1.4		1
54	MDS	80F	1900	4.2	6	17.4		1
55	MDS	52M	1400	11.6	5.2	9		1
56	MDS	72M	1800	10.5	5.3	8		1
57	MDS	51F	2800	10.8	12.9	12		1
58	MDS	66M	1100	10.1	6.3	18.2		1
59	MDS	65F	1500	11.6	5.9	10.2		1
60	MDS	57M	1100	11.1	3.7	12.8		1
61	MDS	40F	2400	7.2	8.9	1.4		1
62	MDS	59M	900	6.6	4.1	7.4		1
63	MDS	78M	5400	9.8	5.7	1			1
64	HD	40F	-	-	-	-			1
65	HD	63F	-	-	-	-			1
66	HD	27M	-	-	-	-			1
