# Supplementary material for: Unraveling the impact of crizotinib to promote megakaryopoiesis for alleviating thrombocytopenia in myelodysplastic neoplasms
Source: Leukemia. 2025 Aug 14;39(11):2789–800. doi: 10.1038/s41375-025-02729-w (PMC12589124; doi:10.1038/s41375-025-02729-w)
Supplement: Supplementary file 6 — Supplementary Table 5 [file 41375_2025_2729_MOESM6_ESM.xlsx]

## Sheet: Sheet1
Gene set name	NES	NOM p-val	FDR q-val	count
E2F targets	3.22	0	0	81
HALLMARK_E2F_TARGETS	2.89	0	0	102
HALLMARK_G2M_CHECKPOINT	2.45	0	0	77
HALLMARK_MYC_TARGETS_V2	2.4	0	0	32
HALLMARK_INTERFERON_ALPHA_RESPONSE	2.39	0	0	38
HALLMARK_OXIDATIVE_PHOSPHORYLATION	2.32	0	0	72
HALLMARK_MYC_TARGETS_V1	2.31	0	0	81
HALLMARK_FATTY_ACID_METABOLISM	2.06	0	0	67
HALLMARK_PEROXISOME	1.82	0	0.0017	38
HALLMARK_DNA_REPAIR	1.75	0	0.0022	39
HALLMARK_INTERFERON_GAMMA_RESPONSE	1.74	0	0.0023	62
HALLMARK_GLYCOLYSIS	1.68	0	0.0042	72
HALLMARK_MTORC1_SIGNALING	1.68	0	0.0043	66
HALLMARK_ADIPOGENESIS	1.57	0	0.0098	68
HALLMARK_PROTEIN_SECRETION	1.55	0.0105	0.0101	34
HALLMARK_PI3K_AKT_MTOR_SIGNALING	1.37	0.0374	0.0467	33
HALLMARK_BILE_ACID_METABOLISM	1.36	0.0432	0.0448	32
HALLMARK_MITOTIC_SPINDLE	1.3	0.0403	0.0699	40
HALLMARK_SPERMATOGENESIS	1.29	0.0464	0.0761	34
HALLMARK_XENOBIOTIC_METABOLISM	1.25	0.0692	0.094	61
HALLMARK_PANCREAS_BETA_CELLS	1.25	0.1392	0.0905	20
HALLMARK_REACTIVE_OXYGEN_SPECIES_PATHWAY	1.24	0.1566	0.0927	17
HALLMARK_UNFOLDED_PROTEIN_RESPONSE	-1	0.4632	0.4573	33
HALLMARK_APICAL_JUNCTION	-1.01	0.434	0.4422	49
HALLMARK_HEME_METABOLISM	-1.03	0.3834	0.406	22
HALLMARK_MYOGENESIS	-1.07	0.2952	0.34	48
HALLMARK_ESTROGEN_RESPONSE_LATE	-1.11	0.2126	0.2752	60
HALLMARK_KRAS_SIGNALING_DN	-1.17	0.1462	0.2017	30
HALLMARK_UV_RESPONSE_UP	-1.22	0.1013	0.1427	42
HALLMARK_NOTCH_SIGNALING	-1.24	0.1843	0.1286	7
HALLMARK_UV_RESPONSE_DN	-1.24	0.0898	0.1293	33
HALLMARK_COMPLEMENT	-1.29	0.0458	0.0928	55
HALLMARK_APICAL_SURFACE	-1.32	0.1086	0.0791	8
HALLMARK_ESTROGEN_RESPONSE_EARLY	-1.38	0.0138	0.0465	63
HALLMARK_ANDROGEN_RESPONSE	-1.46	0.0151	0.0239	18
HALLMARK_HEDGEHOG_SIGNALING	-1.46	0.0292	0.0243	14
HALLMARK_ALLOGRAFT_REJECTION	-1.53	0.0055	0.0138	53
HALLMARK_COAGULATION	-1.69	0	0.0031	34
HALLMARK_P53_PATHWAY	-1.71	0	0.0024	62
HALLMARK_IL6_JAK_STAT3_SIGNALING	-1.86	0.0019	0.0005	23
HALLMARK_HYPOXIA	-1.88	0	0.0002	45
HALLMARK_WNT_BETA_CATENIN_SIGNALING	-1.95	0	0.0002	12
HALLMARK_CHOLESTEROL_HOMEOSTASIS	-1.97	0.002	0.0002	21
HALLMARK_APOPTOSIS	-2	0	0.0001	35
HALLMARK_ANGIOGENESIS	-2.04	0	0	17
HALLMARK_KRAS_SIGNALING_UP	-2.1	0	0	51
HALLMARK_IL2_STAT5_SIGNALING	-2.19	0	0	53
HALLMARK_EPITHELIAL_MESENCHYMAL_TRANSITION	-2.39	0	0	61
HALLMARK_TGF_BETA_SIGNALING	-2.88	0	0	32
HALLMARK_INFLAMMATORY_RESPONSE	-2.91	0	0	73
HALLMARK_TNFA_SIGNALING_VIA_NFKB	-3.47	0	0	122
TNFα signals	-3.58	0	0	59
